# Supplementary material for: Insights into Tissue-Specific Specialized Metabolism in Wampee (Clausena lansium (Lour.) Skeels) Varieties
Source: Foods. 2024 Sep 27;13(19):3092. doi: 10.3390/foods13193092 (PMC11475070; doi:10.3390/foods13193092)
Supplement: Supplementary file 1 [file foods-13-03092-s001.zip]

Archive with 5 entries (5 files):
- Supplementary figures and tables.pdf
- Supplementary Table S1.xlsx
- Supplementary Table S2.xlsx
- Supplementary Table S3.xlsx
- Supplementary Table S4.xlsx
