# Supplementary material for: Insights into Tissue-Specific Specialized Metabolism in Wampee (Clausena lansium (Lour.) Skeels) Varieties
Source: Foods. 2024 Sep 27;13(19):3092. doi: 10.3390/foods13193092 (PMC11475070; doi:10.3390/foods13193092)
Supplement: Supplementary file 1 [file foods-13-03092-s001.zip › Supplementary Table S1.xlsx]

## Sheet: Supplementary Table S1
Supplementary Table S1. The information of wampee variety used in this study
ID	Village	Latitude	Longitude	Altitude (m)	single fruit weight 1 (g)	single fruit weight 2 (g)	single fruit weight (g)
CL01	Ru Wu Village	19.9061	110.276	59.1	5.26	4.84	4.68
CL02	Jian Qun Village	19.8463	110.239	65.59	3.12	3.97	4.06
CL03	Jian Qun Village	19.8459	110.256	65.54	12.79	14.96	13.2
CL04	Jian Qun Village	19.8537	110.241	76.27	2.56	2.69	2.57
CL05	Ru Lin Village	19.8512	110.239	81.67	4.05	5.15	4.07
CL06	Bo Xue Village	19.8671	110.233	78.57	5.67	5.79	5.9
CL07	Wu Xia Village	19.8736	110.259	92.39	4.72	5.81	4.7
CL08	Wu Xia Village	19.8739	110.258	99.61	5.41	4.78	7.43
CL09	Wu Xia Village	19.8739	110.258	99.61	2.11	2.03	2.21
CL10	Luo Jing Village	19.854	110.28	100.02	6.04	5.76	4.86
CL11	Luo Jing Village	19.854	110.28	100.02	7.83	7.49	8.36
CL12	Luo Jing Village	19.854	110.28	100.02	2.49	2.25	1.96
CL13	Luo Jing Village	19.854	110.28	100.02	8.21	7.5	6.7
CL14	Luo Jing Village	19.854	110.28	100.02	5.47	5.35	4.21
CL15	Luo Jing Village	19.8564	110.268	87.44	4.87	6.03	4.97
CL16	Yang Yao Village	19.8881	110.251	94.47	6.76	6.47	6.74
CL17	Jian Qun Village	19.8459	110.256	65.54	9.61	11.7	10.14
