# Supplementary material for: Insights into Tissue-Specific Specialized Metabolism in Wampee (Clausena lansium (Lour.) Skeels) Varieties
Source: Foods. 2024 Sep 27;13(19):3092. doi: 10.3390/foods13193092 (PMC11475070; doi:10.3390/foods13193092)
Supplement: Supplementary file 1 [file foods-13-03092-s001.zip › Supplementary Table S2.xlsx]

## Sheet: Supplementary Table S2
Supplementary Table S2. Selected partial differential metabolites exist between and among the three tissues of the wampee fruit: peel, pulp, and seed.
Part I. Selected partial differential metabolites between the pulp and seed of the wampee fruit.
ID	Name	class	Pu	S
CLP0505	(2S)-2,3-Dihydro-7-hydroxy-6,8-dimethyl-2-[(E)-prop-1-enyl]-chroman-4-one	Others		√
CLP0186	(E)-3-hydroxy-2,4-dimethylhept-4-enamide	Organic acid	√
CLP0478	1-(4-Benzyl-1-piperidinyl)-2-[(3R,4S)-3-{[5-(cyclohexylmethyl)-1,2-oxazol-3-yl]methyl}-4-piperidinyl]ethanone	Others	√
CLP0674	1,4-Dihydroxy-2-naphthoic acid	Heterocyclic compounds	√
CLP0530	17-(1-Bromo-2-propanyl)-4,4,10,13,14-pentamethyl-2,3,4,5,6,7,10,11,12,13,14,15,16,17-tetradecahydro-1H-cyclopenta[a]phenanthren-3-ol	Others		√
CLP0070	1-Linoleoyl glycerol	Lipids		√
CLP0429	1-Methylpyrene	Heterocyclic compounds		√
CLP0592	2,4,6-Octatriyn-1-ol	Lipids		√
CLN0139	2'-Deoxycytidine-5'-monophosphate	Nucleotide and derivates	√
CLP0396	2-Ethoxyethyl 2-methyl-4-(3-nitrophenyl)-6-oxo-1,4,5,6-tetrahydro-3-pyridinecarboxylate	Benzene and substituted derivatives	√
CLP0830	2-Methyl-2-propanyl [(2S)-5-amino-1-{[(1S)-2-{[(2S,3S,5R)-6-(butylamino)-1-cyclohexyl-3-hydroxy-5-methyl-6-oxo-2-hexanyl]amino}-2-oxo-1-phenylethyl]amino}-1,5-dioxo-2-pentanyl]carbamate (non-preferred name)	Lipids	√
CLP0856	3,4-Dihydroxy-DL-phenylalanine	Amino acid and derivative	√
CLP0140	3-[(3S,4S,21R)-14-Ethyl-21-(methoxycarbonyl)-4,8,13,18-tetramethyl-20-oxo-9-vinyl-24,25-dihydro-3-phorbinyl]propanoic acid	Organic acid		√
CLP0546	7-Cyano-4,4-dimethyl-2-oxo-3,4-dihydro-2H-chromen-6-yl methanesulfonate	Benzene and substituted derivatives	√
CLP0627	7-O-acetylcytochalasin P	Benzene and substituted derivatives		√
CLP0324	9-(4'-aminophenyl)-3,7-dihydroxy-2,4,6-trimethyl-9-oxo-nonoic acid	Organic acid		√
CLP0877	Acacetin	Flavonoid		√
CLP0095	Aciclovir	Nucleotide and derivates	√
CLP0372	Alprazolam	Benzene and substituted derivatives	√
CLP0064	Atpenin B	Benzene and substituted derivatives	√
CLP1111	Catechin gallate	Flavonoid		√
CLN0101	Chrysoeriol C-pentosyl-O-hexosyl-O-hexoside	Flavonoid		√
CLN0151	Citric acid	Organic acid	√
CLP0617	clausine L	Carbazoles		√
CLP0149	Cnidioside A	Ployphenol	√
CLP0864	Cyanidin	Flavonoid		√
CLN0058	Cyanidin O-acetylhexoside	Flavonoid		√
CLP0711	Cyclointegrin	Benzene and substituted derivatives		√
CLP0069	Cylindrocarpyridone B	Benzene and substituted derivatives	√
CLP0679	Dephostatin	Ployphenol	√
CLP0460	Desmethyldescarbamoyl-5-hydroxynovobiocin	Ployphenol		√
CLP0371	Diethyl 9-methyl-7-oxo-3-oxa-9-azabicyclo[3.3.1]nonane-6,8-dicarboxylate	Benzene and substituted derivatives	√
CLP1112	Epicatechin gallate	Flavonoid		√
CLP0310	Gingerglycolipid A	Lipids	√
CLP0731	Isoimperatorin	Cinnamic acids and derivatives		√
CLP0908	Kaempferol 3-O-robinobioside (Biorobin)	Flavonoid		√
CLP0909	Kaempferol 3-O-rutinoside (Nicotiflorin)	Flavonoid		√
CLP0338	L-Ergothioneine	Amino acid and derivative		√
CLP0669	L-Octanoylcarnitine	Lipids		√
CLP0926	LysoPE 14:0	Lipids	√
CLN0130	LysoPE 16:0	Lipids	√
CLP0821	LysoPE 18:1	Lipids	√
CLP0744	methyl 6-methoxycarbazole-5-carboxylate	Carbazoles		√
CLP0749	mukonine	Carbazoles		√
CLP0379	Myriocin	Heterocyclic compounds		√
CLP0315	N-[3-(4-benzylpiperazino)propyl]-8-chloro-6-(trifluoromethyl)imidazo[1,2-a]pyridine-2-carboxamide	Others	√
CLP0854	Nα-Acetyl-L-glutamine	Amino acid and derivative		√
CLP0642	Oblongolide M	Ployamines		√
CLP0807	Octadecatrienoic Acid methyl ester	Lipids		√
CLP0130	Octylphosphonic acid	Organic acid		√
CLP0838	PE 20:5/16:0	Lipids	√
CLP0394	PE(14:0/0:0)	Lipids	√
CLP0264	PE(17:0/0:0)	Lipids	√
CLP0312	R(-)-Apocodeine	Alkaloid		√
CLP0232	Reserpine	Alkaloid		√
CLP0197	Saccharothriolide A	Heterocyclic compounds		√
CLN0007	Scopoletin	Cinnamic acids and derivatives		√
CLP0884	Selgin 5-O-hexoside	Flavonoid		√
CLP0421	Versicotide C	Organic acid		√
CLP0458	Y-lactone 2	Organic acid	√
CLP0782	z-Clausenamide	Benzene and substituted derivatives		√
Part II. Selected partial differential metabolites between the pulp and peel of the wampee fruit.
ID	Name	class	Pu	Pe
CLN0045	(-)-f-clausenamide	Benzene and substituted derivatives		√
CLP0119	(2E)-3-[(1R,4S,7R,7aR)-1-hydroxy-3,7-dimethyl-2,4,5,6,7,7a-hexahydro-1H-inden-4-yl]-2-methylprop-2-enoic acid	Terpenes		√
CLP0212	(2E)-6-hydroxy-2-methyl-6-(4-methylphenyl)hept-2-enoic acid	Organic acid		√
CLP0144	(3aR,4aS,5R,6S,8S,9aR)-5,6-dihydroxy-4a,8-dimethyl-3-methylidene-dodecahydroazuleno[6,5-b]furan-2-one	Others		√
CLP0246	(8,9-dimethoxy-10b-methyl-1-phenyl-1,5,6,10b-tetrahydro[1,2,4]triazolo[3,4-a]isoquinolin-3-yl)(phenyl)methanone	Others		√
CLP0464	(E)-6-hydroxy-7-(3-methyl-2-butenyl)-2-(3-oxobut-1-enyl)chroman-5-carbaldehyde	Benzene and substituted derivatives		√
CLP0335	1-(4-Chlorophenyl)ethan-1-one 1-(1-benzyl-4,5-dihydro-1H-imidazol-2-yl)hydrazone	Benzene and substituted derivatives		√
CLP0607	1-Cyclohexyl-2-methylbenzene	Benzene and substituted derivatives		√
CLP0308	1-epi-isariotin A	Others		√
CLP0071	1-Linoleoyl glycerol	Lipids		√
CLP0811	1-palmitoylglycerol (16:0)	Lipids	√
CLP0141	2-(8-Hydroxy-4a,8-dimethyldecahydro-2-naphthalenyl)acrylic acid	Organic acid		√
CLP0432	2-{5-[(1E)-3-methylbuta-1,3-dien-1-yl]-1H-indol-3-yl}ethanol	Benzene and substituted derivatives		√
CLP1029	2'-Deoxyinosine-5'-monophosphate	Nucleotide and derivates		√
CLP0260	3-(2-methylstyryl)-1H-indole	Benzene and substituted derivatives		√
CLP0490	3,5,2'-Trihydroxy-7,8,4'-trimethoxyflavone 5-glucosyl- (1->2) -galactoside	Ployphenol		√
CLP0145	3,5,7-trihydroxy-2-(3-hydroxy-4-{[(2S,3R,4S,5S,6R)-3,4,5-trihydroxy-6-(hydroxymethyl)oxan-2-yl]oxy}phenyl)-4H-chromen-4-one	Flavonoid		√
CLP0235	3,5-Dihydro-3-oxo ML-236C	Others		√
CLP0659	3,8-Dibenzoyl-1-nitro-3,6,8-triazabicyclo[4.3.1]decane	Others		√
CLP0140	3-[(3S,4S,21R)-14-Ethyl-21-(methoxycarbonyl)-4,8,13,18-tetramethyl-20-oxo-9-vinyl-24,25-dihydro-3-phorbinyl]propanoic acid	Organic acid		√
CLP0452	3-{[(2R,3S,4S,5R,6S)-6-{[2-(3,4-dihydroxyphenyl)-5,7-dihydroxy-4-oxo-4H-chromen-3-yl]oxy}-3,4,5-trihydroxyoxan-2-yl]methoxy}-3-oxopropanoic acid	Organic acid		√
CLP0049	3-formyl-6-methoxycarbazole	Carbazoles		√
CLP0620	3-Heptafluorobutyroxydodecane	Lipids		√
CLP0496	3-methoxyglyantrypine	Benzene and substituted derivatives		√
CLP0155	3-Vinyltoluene	Benzene and substituted derivatives		√
CLP0450	4-Methyl-2H-furo[2,3-h]chromen-2-one	Benzene and substituted derivatives		√
CLP0339	5-((7Z,10Z,13Z,16Z)-nonadeca-7,10,13,16-tetraen-1-yl)resorcinol	Lipids		√
CLP0606	5,6-dihydroxy-9,12,13-trimethyl-14-(2-methylpropyl)-2H,5H,6H,7H,8H,13H,13aH,14H,15H,16H,16bH-oxacyclododeca[3,2-e]isoindole-2,16-dione	Others		√
CLP0355	5,7,4'-Trihydroxy-6,8,3'-trimethoxyflavone 7- [ 6"- (3-hydroxy-3-methylglutaryl) glucoside ]	Flavonoid		√
CLP0255	5,7-Dihydroxy-3',4'-dimethoxy-6,8-dimethylflavone	Ployphenol		√
CLP0667	5,7-Dimethylpyrimido[4,5-e][1,2,4]triazine-3,6,8(2H,5H,7H)-trione	Ployamines		√
CLP0224	5-hydroxy-3-(5-hydroxy-2,4-dimethoxyphenyl)-6-methoxy-7-{[3,4,5-trihydroxy-6-(hydroxymethyl)oxan-2-yl]oxy}-4H-chromen-4-one	Ployphenol		√
CLP0549	5-Hydroxy-8- (4-hydroxy-3,5-dimethoxyphenyl) -10-methoxy-2,2-dimethyl-2H,6H-benzo [ 1,2-b:5,4-b' ] dipyran-6-one	Flavonoid		√
CLP0585	6-amino-3-methyl-4-(2,4,5-trimethoxyphenyl)-1,4-dihydropyrano[2,3-c]pyrazole-5-carbonitrile	Benzene and substituted derivatives		√
CLP0892	6-C-hexosyl-luteolin O-hexoside	Flavonoid		√
CLP0384	7,9,13,17-tetramethyl-7S,14S-dihydroxy-2E,4E,8E,10E,12E,16-octadecahexaenoic acid	Organic acid		√
CLN0084	7-O-Methyleriodictyol	Flavonoid		√
CLP0258	8-Hydroxyfustin	Ployphenol		√
CLP0368	8-Hydroxygalangin 3-methyl ether 8-angelate	Ployphenol		√
CLP0437	8-O-methylbostrycoidin	Ployamines		√
CLP0075	9-({3-Methyl-3-[(4-methyl-5-oxo-2,5-dihydro-2-furanyl)methyl]-2-oxiranyl}methoxy)-7H-furo[3,2-g]chromen-7-one	Ployphenol		√
CLP0307	alpha-curcumene	Terpenes		√
CLP0646	Anacardic acid	Benzene and substituted derivatives		√
CLP0631	AS-186c	Ployphenol		√
CLP0277	Asperdemin	Others		√
CLP0716	Aurapten	Terpenes		√
CLP0689	Benzodioxole fentanyl	Lipids		√
CLN0013	Bergaptol	Cinnamic acids and derivatives		√
CLP0554	Biopterin-a-glucoside	Heterocyclic compounds		√
CLP0645	Bufospirostenin A	Others		√
CLP0614	Carlosic acid	Organic acid		√
CLP0322	Chamazulene	Terpenes		√
CLP0897	C-hexosyl-apigenin O-caffeoylhexoside	Flavonoid		√
CLP0149	Cnidioside A	Ployphenol		√
CLP0866	Delphinidin	Flavonoid		√
CLP0013	Delphinidin-3-glucoside	Flavonoid		√
CLP0250	DKxanthene 508	Ployamines		√
CLP0360	Eriotrinol	Ployphenol		√
CLP0630	Ethyl 5-(acetoxymethyl)-4-acetyl-3-(3-ethoxy-3-oxopropyl)-1H-pyrrole-2-carboxylate	Organic acid		√
CLP0700	FENAMIC ACID	Organic acid		√
CLN0025	heptaphylline	Indoles and derivatives		√
CLP0079	Inubosin B	Organic acid		√
CLN0047	Isohemiphloin	Alkaloid		√
CLP0731	Isoimperatorin	Cinnamic acids and derivatives		√
CLP0911	Isorhamnetin 3-O-neohesperidoside	Flavonoid		√
CLP0692	Kahweol	Heterocyclic compounds		√
CLP0433	Lansai B	Heterocyclic compounds		√
CLN0026	lansine	Indoles and derivatives		√
CLP0362	Lucidenic acid O	Others		√
CLP0041	Luteolin 5,7,3',4'-tetramethyl ether	Flavonoid		√
CLP0754	methyl carbazole-3-carboxylate	Carbazoles		√
CLP0193	Moxonidine	Benzene and substituted derivatives		√
CLP0751	mukonidine	Carbazoles		√
CLN0031	murrayamine A	Indoles and derivatives		√
CLN0111	Myricetin 3-O-rhamnoside (Myricitrin)	Flavonoid		√
CLP0580	N-(2-morpholinophenyl)-2,1,3-benzoxadiazole-4-sulfonamide	Ployphenol		√
CLP0111	N-(3-oxo-octanoyl)-homoserine lactone	Ployamines		√
CLP0710	N-[(2S)-5-{[(1R,2S)-2-(4-Fluorophenyl)cyclopropyl]amino}-1-(4-methyl-1-piperazinyl)-1-oxo-2-pentanyl]-4-(1H-1,2,3-triazol-1-yl)benzamide	Others		√
CLP0316	N'1-[(2,2-Dimethyl-3,4-dihydro-2H-chromen-6-yl)methylidene]-2,3-dichlorobenzene-1-carbohydrazide	Ployphenol		√
CLP0320	Nigrosporapyrone B	Others		√
CLP0668	niperotidine	Ployamines		√
CLP0215	Nocarditriene	Lipids		√
CLP0211	Panaxynol	Lipids		√
CLP0185	Parthenolide	Terpenes		√
CLP0705	Psoralidin	Flavonoid		√
CLP0901	Quercetin 3-alpha-L-arabinofuranoside (Avicularin)	Flavonoid		√
CLN0113	Quercetin O-acetylhexoside	Flavonoid		√
CLP0499	Quizalofop-methyl	Ployphenol		√
CLP0232	Reserpine	Alkaloid		√
CLP0721	Scopoletin	Cinnamic acids and derivatives		√
CLP0884	Selgin 5-O-hexoside	Flavonoid		√
CLP0618	Sorazolon A	Benzene and substituted derivatives		√
CLP0881	Spinacetin	Flavonoid		√
CLP0886	Syringetin 7-O-hexoside	Flavonoid		√
CLP0015	Tricin O-rhamnosyl-O-hexoside	Flavonoid		√
CLP0497	Vatiamide E	Ployamines		√
CLP0386	Xylarisin	Heterocyclic compounds		√
CLN0043	z-Clausenamide	Benzene and substituted derivatives		√
Part III. Selected partial differential metabolites between the seed and peel of the wampee fruit.
ID	Name	class	S	Pe
CLN0045	(-)-f-clausenamide	Benzene and substituted derivatives		√
CLP0119	(2E)-3-[(1R,4S,7R,7aR)-1-hydroxy-3,7-dimethyl-2,4,5,6,7,7a-hexahydro-1H-inden-4-yl]-2-methylprop-2-enoic acid	Terpenes		√
CLP0212	(2E)-6-hydroxy-2-methyl-6-(4-methylphenyl)hept-2-enoic acid	Organic acid		√
CLP0144	(3aR,4aS,5R,6S,8S,9aR)-5,6-dihydroxy-4a,8-dimethyl-3-methylidene-dodecahydroazuleno[6,5-b]furan-2-one	Others		√
CLP0252	(4-methoxyphenyl)(4-nitrophenyl)methanone	Ployphenol		√
CLP0578	(6E)-4,5-Diacetoxy-6-(methoxyimino)-1,2,3-hexanetriyl triacetate	Others		√
CLP0246	(8,9-dimethoxy-10b-methyl-1-phenyl-1,5,6,10b-tetrahydro[1,2,4]triazolo[3,4-a]isoquinolin-3-yl)(phenyl)methanone	Others		√
CLP0469	1-(4-benzylpiperazino)-2-(pyridin-2-ylamino)propan-1-one	Others		√
CLP0335	1-(4-Chlorophenyl)ethan-1-one 1-(1-benzyl-4,5-dihydro-1H-imidazol-2-yl)hydrazone	Benzene and substituted derivatives		√
CLP0301	15-HETE-Gly	Lipids		√
CLP0308	1-epi-isariotin A	Others		√
CLP0429	1-Methylpyrene	Heterocyclic compounds	√
CLP0471	1-Phenyl-1-heptyne	Benzene and substituted derivatives		√
CLP0141	2-(8-Hydroxy-4a,8-dimethyldecahydro-2-naphthalenyl)acrylic acid	Organic acid		√
CLP0639	2,5,12-Trimethyl-2-phenyl-3,5,7,10,12,14-hexaazapentacyclo[7.5.2.0~1,8~.0~3,7~.0~10,14~]hexadec-15-ene-4,6,11,13-tetrone	Ployphenol		√
CLP0540	2-{2-[(2Z)-pent-2-en-1-yl]-3-{[3,4,5-trihydroxy-6-(hydroxymethyl)oxan-2-yl]oxy}cyclopentyl}acetic acid	Organic acid		√
CLN0134	2'-Deoxyinosine	Nucleotide and derivates	√
CLP0502	2E,7E-decadienoic acid	Organic acid		√
CLP0396	2-Ethoxyethyl 2-methyl-4-(3-nitrophenyl)-6-oxo-1,4,5,6-tetrahydro-3-pyridinecarboxylate	Benzene and substituted derivatives		√
CLP0605	2'-Methylsattazolin	Benzene and substituted derivatives		√
CLP0218	3- [ [ 2-O- (6-Deoxy-alpha-L-mannopyranosyl) -beta-D-glucopyranosyl ] oxy ] -5,7-dihydroxy-2- (3,4,5-trihydroxyphenyl) -4H-1-benzopyran-4-one	Flavonoid		√
CLP0260	3-(2-methylstyryl)-1H-indole	Benzene and substituted derivatives		√
CLP0490	3,5,2'-Trihydroxy-7,8,4'-trimethoxyflavone 5-glucosyl- (1->2) -galactoside	Ployphenol		√
CLP0659	3,8-Dibenzoyl-1-nitro-3,6,8-triazabicyclo[4.3.1]decane	Others		√
CLP0049	3-formyl-6-methoxycarbazole	Carbazoles		√
CLP0620	3-Heptafluorobutyroxydodecane	Lipids		√
CLP0496	3-methoxyglyantrypine	Benzene and substituted derivatives		√
CLP0155	3-Vinyltoluene	Benzene and substituted derivatives		√
CLP0447	4-(3,4-Dichlorophenyl)-2,2,3-trimethyl-N-(4-methylphenyl)cyclopentanecarboxamide	Benzene and substituted derivatives		√
CLP0291	4-(benzoylamino)-3-hydroxybutanoic acid	Organic acid		√
CLP0626	4,6,11-hexadecatrienal	Lipids		√
CLP0451	4-Methyl-2H-furo[2,3-h]chromen-2-one	Benzene and substituted derivatives		√
CLP0553	5(6)-EpETrE-EA	Ployamines	√
CLP0606	5,6-dihydroxy-9,12,13-trimethyl-14-(2-methylpropyl)-2H,5H,6H,7H,8H,13H,13aH,14H,15H,16H,16bH-oxacyclododeca[3,2-e]isoindole-2,16-dione	Others		√
CLP0356	5,7,4'-Trihydroxy-6,8,3'-trimethoxyflavone 7- [ 6"- (3-hydroxy-3-methylglutaryl) glucoside ]	Flavonoid		√
CLP0266	5,7,9,11,13-tetradecapentaenoic acid	Organic acid		√
CLP0255	5,7-Dihydroxy-3',4'-dimethoxy-6,8-dimethylflavone	Ployphenol		√
CLP0667	5,7-Dimethylpyrimido[4,5-e][1,2,4]triazine-3,6,8(2H,5H,7H)-trione	Ployamines		√
CLP0649	5-Deoxy-7-methylbostrycoidin	Benzene and substituted derivatives	√
CLP0224	5-hydroxy-3-(5-hydroxy-2,4-dimethoxyphenyl)-6-methoxy-7-{[3,4,5-trihydroxy-6-(hydroxymethyl)oxan-2-yl]oxy}-4H-chromen-4-one	Ployphenol		√
CLP0549	5-Hydroxy-8- (4-hydroxy-3,5-dimethoxyphenyl) -10-methoxy-2,2-dimethyl-2H,6H-benzo [ 1,2-b:5,4-b' ] dipyran-6-one	Flavonoid		√
CLN0171	5-O-p-coumaroyl quinic acid O-hexoside	Cinnamic acids and derivatives		√
CLP0585	6-amino-3-methyl-4-(2,4,5-trimethoxyphenyl)-1,4-dihydropyrano[2,3-c]pyrazole-5-carbonitrile	Benzene and substituted derivatives		√
CLP0892	6-C-hexosyl-luteolin O-hexoside	Flavonoid		√
CLP0546	7-Cyano-4,4-dimethyl-2-oxo-3,4-dihydro-2H-chromen-6-yl methanesulfonate	Benzene and substituted derivatives		√
CLN0044	7-Epi-12-hydroxyjasmonic acid	Lipids	√
CLP0061	7-Epi-17-hydroxyjasmonic acid	Lipids	√
CLP0236	8-(4-Sulfophenyl)nonanoic acid	Organic acid	√
CLP0258	8-Hydroxyfustin	Ployphenol		√
CLP0437	8-O-methylbostrycoidin	Ployamines		√
CLP0075	9-({3-Methyl-3-[(4-methyl-5-oxo-2,5-dihydro-2-furanyl)methyl]-2-oxiranyl}methoxy)-7H-furo[3,2-g]chromen-7-one	Ployphenol		√
CLP0324	9-(4'-aminophenyl)-3,7-dihydroxy-2,4,6-trimethyl-9-oxo-nonoic acid	Organic acid	√
CLP0347	9-(4-aminophenyl)-7-hydroxy-2,4,6-trimethyl-9-oxo-non-2-enoic acid	Organic acid		√
CLP0095	Aciclovir	Nucleotide and derivates		√
CLP0709	Alfuzosine	Benzene and substituted derivatives		√
CLP1097	Aminobutyric Acid	Organic acid	√
CLP0647	Anacardic acid	Benzene and substituted derivatives		√
CLP0651	Antrocinnamomin G	Benzene and substituted derivatives		√
CLP0277	Asperdemin	Others		√
CLP0064	Atpenin B	Benzene and substituted derivatives		√
CLP1086	Avicularin	Flavonoid		√
CLN0015	Bergaptol	Cinnamic acids and derivatives		√
CLP0761	bicyclomahanimbine	Carbazoles	√
CLP1111	Catechin gallate	Flavonoid	√
CLP0322	Chamazulene	Terpenes		√
CLP0871	Choline	Others	√
CLP0175	Cittilin A	Ployamines		√
CLP0149	Cnidioside A	Ployphenol		√
CLP0219	Cristatumside A	Benzene and substituted derivatives		√
CLP1070	cyanidin 3-O-rutinoside	Flavonoid		√
CLP0679	Dephostatin	Ployphenol		√
CLP0150	Dibenzo[b,f][1,4]oxazepin-11(10H)-one	Benzene and substituted derivatives		√
CLP0541	DMG-MINO	Heterocyclic compounds	√
CLP1112	Epicatechin gallate	Flavonoid	√
CLP1088	Eriodictyol 7-O-glucoside	Flavonoid	√
CLP0108	Ethyl 4-acetyl-3,5-dimethyl-1H-pyrrole-2-carboxylate	Others		√
CLP0241	ethylbenzoate	Benzene and substituted derivatives	√
CLP0700	FENAMIC ACID	Organic acid		√
CLN0088	Hesperetin O-malonylhexoside	Flavonoid	√
CLN0135	Hypoxanthine-9-β-D-arabinofuranoside	Nucleotide and derivates	√
CLP0079	Inubosin B	Organic acid		√
CLP0433	Lansai B	Heterocyclic compounds		√
CLN0027	lansine	Indoles and derivatives		√
CLP0582	lansiumamide C	Cinnamic acids and derivatives	√
CLP0362	Lucidenic acid O	Others		√
CLP0883	Luteolin 7-O-glucoside (Cynaroside)	Flavonoid	√
CLP0625	Methyl 8-methyl-3-(pentanoyloxy)-8-azabicyclo[3.2.1]octane-2-carboxylate	Others	√
CLP0754	methyl carbazole-3-carboxylate	Carbazoles		√
CLP0193	Moxonidine	Benzene and substituted derivatives		√
CLP0751	mukonidine	Carbazoles		√
CLN0031	murrayamine A	Indoles and derivatives		√
CLN0033	murrayanine	Indoles and derivatives		√
CLP0116	Myricetin	Flavonoid		√
CLN0112	Myricetin 3-O-galactoside	Flavonoid		√
CLN0111	Myricetin 3-O-rhamnoside (Myricitrin)	Flavonoid		√
CLP0844	N-(2-hydroxyethyl)-Nicotinamide	Vitamin	√
CLP0580	N-(2-morpholinophenyl)-2,1,3-benzoxadiazole-4-sulfonamide	Ployphenol		√
CLP0111	N-(3-oxo-octanoyl)-homoserine lactone	Ployamines		√
CLP0710	N-[(2S)-5-{[(1R,2S)-2-(4-Fluorophenyl)cyclopropyl]amino}-1-(4-methyl-1-piperazinyl)-1-oxo-2-pentanyl]-4-(1H-1,2,3-triazol-1-yl)benzamide	Others		√
CLP0315	N-[3-(4-benzylpiperazino)propyl]-8-chloro-6-(trifluoromethyl)imidazo[1,2-a]pyridine-2-carboxamide	Others		√
CLP0316	N'1-[(2,2-Dimethyl-3,4-dihydro-2H-chromen-6-yl)methylidene]-2,3-dichlorobenzene-1-carbohydrazide	Ployphenol		√
CLP0835	N-Acetyl-O-{bis[(2-methyl-2-propanyl)oxy]phosphino}-L-tyrosyl-L-valyl-N,N-dihexyl-L-alaninamide	Lipids		√
CLP0320	Nigrosporapyrone B	Others		√
CLP0668	niperotidine	Ployamines		√
CLP0375	N-jasmonoyl-isoleucine	Amino acid and derivative	√
CLP0854	Nα-Acetyl-L-glutamine	Amino acid and derivative	√
CLP0486	Ochracene G	Heterocyclic compounds		√
CLP0807	Octadecatrienoic Acid methyl ester	Lipids	√
CLP0211	Panaxynol	Lipids		√
CLP0185	Parthenolide	Terpenes		√
CLP0382	Picrotin	Ployphenol		√
CLP0901	Quercetin 3-alpha-L-arabinofuranoside (Avicularin)	Flavonoid		√
CLP0499	Quizalofop-methyl	Ployphenol		√
CLP0686	R(-)-Apocodeine	Alkaloid	√
CLN0007	Scopoletin	Cinnamic acids and derivatives	√
CLP0714	Sorazolon D	Benzene and substituted derivatives		√
CLP0881	Spinacetin	Flavonoid		√
CLP0899	Syringetin	Flavonoid		√
CLP0577	Thalassotalic acid A	Organic acid		√
CLP0263	Tomophagusin I	Heterocyclic compounds		√
CLP1061	Tricin 5-O-hexoside	Flavonoid		√
CLP0037	Tuberonic acid	Organic acid	√
CLP0497	Vatiamide E	Ployamines		√
CLP0386	Xylarisin	Heterocyclic compounds		√
The table lists partial differential metabolites between and among the three tissues of the wampee that were selected based on a P-value ≤ 0.05, VIP value ≥ 1, fold change (FC) > 50, or FC < 0.02.
