# Supplementary material for: Insights into Tissue-Specific Specialized Metabolism in Wampee (Clausena lansium (Lour.) Skeels) Varieties
Source: Foods. 2024 Sep 27;13(19):3092. doi: 10.3390/foods13193092 (PMC11475070; doi:10.3390/foods13193092)
Supplement: Supplementary file 1 [file foods-13-03092-s001.zip › Supplementary Table S3.xlsx]

## Sheet: Sheet1
Supplementary Table S3. Identification of metabolites in wampee by MALDI-MS analysis.
Ion mode	Compound name	Ion formula	m/z	Fragment ion
positive	LysoPC 18:3	[C26H48NO7P+H]+	518.098	184.0729, 104.1063, 500.145, 302.9409, 362.9304, 229.9347, 459.1206, 382.8387
positive	Lansiumamide B	[C18H17NO+H]+	264.139	131.0507, 103.0599, 132.0546, 91.0542
positive	Homoclausenamide	[C18H17NO2+H]+	280.118	220.928, 178.9183, 202.0431, 189.9172, 190.9167, 174.9228, 136.907, 134.9072, 84.0872
positive	Unknown	unknown	406.076	240.987, 239.9834, 241.9818, 204.052, 203.0488, 304.1365, 343.1211, 212.8431, 214.8408, 253.9288
positive	Unknown	unknown	496.34	184.0774, 274.8047, 272.8035, 268.8019, 360.8202, 225.924, 423.8183, 442.6868, 226.9278, 276.8051, 270.8007
positive	Unknown	unknown	479.17	336.0775, 354.0858, 328.1023, 292.0874
negative	Citric acid	[C6H8O7+H]-	191.022	111.0057, 85.027, 129.0154, 87.0063, 57.0329, 173.0022, 67.0158, 130.9925, 154.9921, 147.0246, 101.4506, 78.9524,41.0017
negative	Marmesin	[C14H14O4+H]-	245.075	159.037, 161.0165, 201.0077, 227.022, 116.0446, 189.0088, 203.0723, 142.0567, 130.0587, 177.0471, 157.0228
negative	Bergaptol	[C11H6O4+H]-	201.019	173.0122, 157.0174, 129.0263, 155.0486, 117.0273, 145.0221, 158.0286, 163.029
negative	Unknown	unknown	301.079	150.9963, 178.9906, 259.0154, 273.0272, 119.3413, 78.9551, 229.0398, 199.0328, 159.0364, 255.0145, 121.0235, 107.0107, 162.9971, 211.0309, 164.0018, 245.0348, 201.0447
negative	Unknown	unknown	341.085	119.0262, 161.0366, 179.0447, 142.068, 265.0504, 149.0357, 89.0191, 95.0112, 125.0286, 113.0178, 131.0279, 101.018, 59.0092, 143.0271, 71.0099
negative	Unknown	unknown	391.197	255.218, 152.9859, 177.1281, 180.9623
