# Supplementary material for: Insights into Tissue-Specific Specialized Metabolism in Wampee (Clausena lansium (Lour.) Skeels) Varieties
Source: Foods. 2024 Sep 27;13(19):3092. doi: 10.3390/foods13193092 (PMC11475070; doi:10.3390/foods13193092)
Supplement: Supplementary file 1 [file foods-13-03092-s001.zip › Supplementary Table S4.xlsx]

## Sheet: Supplementary Table S4
Supplementary Table S4. Identification of potential biomarkers for different varieties of wampee.
ID	Name	Class	ExtractedMass	RT	Pe01	Pe03	Pe05	Pe07	Pe08	Pe10	Pe11	Pe12	Pe16	Pe17	Pe02	Pe04	Pe06	Pe09	Pe13	Pe14	Pe15
CLN0038	Lansamide-3	Ployphenol	296.129	5.415											√	√	√	√	√	√	√
CLP0030	pseudocumidine	Nucleotide and derivates	136.11	2.022											√	√	√	√	√	√	√
CLP0031	Styrene	Benzene and substituted derivatives	105.07	2.003											√	√	√	√	√	√	√
CLP0032	4-Pentylaniline	Benzene and substituted derivatives	164.14	2.19											√	√	√	√	√	√	√
CLP0054	Oxethazaine	Benzene and substituted derivatives	468.33	12.228											√	√	√	√	√	√	√
CLP0057	2,6-Diethylaniline	Benzene and substituted derivatives	150.13	2.204											√	√	√	√	√	√	√
CLP0060	Citridone G	Benzene and substituted derivatives	324.16	7.382											√	√	√	√	√	√	√
CLP0064	Atpenin B	Benzene and substituted derivatives	298.16	2.141											√	√		√	√	√	√
CLP0074	Streptoverticillin	Benzene and substituted derivatives	300.16	5.808											√	√	√	√		√	√
CLP0090	Pyridinopyrone A	Benzene and substituted derivatives	322.14	7.717											√	√	√	√	√	√	√
CLP0094	3-(2-Hydroxyethyl)indole	Indoles and derivatives	162.09	5.809											√	√	√	√		√	√
CLP0096	Ethyl 6,6-dimethyl-4-oxo-3-tetrahydro-1H-pyrrol-1-yl-4,5,6,7-tetrahydrobenzo[c]thiophene-1-carboxylate	Benzene and substituted derivatives	322.14	6.754											√	√	√	√		√	√
CLP0109	Alternarizine B	Benzene and substituted derivatives	423.23	3.791											√	√	√	√	√	√	√
CLP0115	Anthranilic acid	Benzene and substituted derivatives	138.06	2											√	√	√	√	√	√	√
CLP0147	Ethyl {4-[(1,3-benzodioxol-5-ylcarbonyl)amino]-3,5-dimethyl-1H-pyrazol-1-yl}acetate	Benzene and substituted derivatives	346.14	7.375											√	√	√	√	√	√	√
CLP0170	Phellopterin	Coumarins and derivatives	301.2	5.805											√	√	√	√		√	√
CLP0195	Pseudonocardian A	Benzene and substituted derivatives	343.13	6.652											√	√	√	√	√	√	√
CLP0197	Saccharothriolide A	Heterocyclic compounds	486.21	5.731											√	√	√	√	√	√	√
CLP0202	1-Benzyl-5-methoxy-1H-indole-3-carbaldehyde	Benzene and substituted derivatives	298.14	4.833											√	√	√	√	√	√	√
CLP0239	1,2-Dihydroxytetralin	Organic acid	165.09	2.142											√	√	√	√	√	√	√
CLP0259	4-Coumaric acid	Cinnamic acids and derivatives	165.05	2.137											√	√	√	√	√	√	√
CLP0274	2,7-Naphthalenediol	Heterocyclic compounds	338.14	7.423											√	√	√	√		√	√
CLP0325	1-(6-Amino-9H-purin-9-yl)-1-deoxy-D-ribofuranuronamide	Others	281.1	2.106											√	√		√	√	√	√
CLP0334	R(-)-Apocodeine	Alkaloid	282.15	11.167											√		√			√	√
CLP0357	Methyl succinyl Sumiki's acid	Organic acid	298.09	2.106											√	√		√	√	√	√
CLP0366	6-Methyl-5-hepten-2-one 2-(2,4-dinitrophenyl)hydrazone	Ployamines	613.28	4.825											√	√	√	√	√	√	√
CLP0385	Ethyl (5E)-5-(9H-fluoren-3-ylimino)-2-methyl-7-nitro-5H-indeno[1,2-b]pyridine-3-carboxylate	Benzene and substituted derivatives	458.15	2.299											√	√	√	√	√	√	√
CLP0391	3,5,7,9,11-dodecapentaenoic acid	Organic acid	191.11	5.898											√	√	√	√	√	√	√
CLP0410	2-morpholino-1-phenyl-1-ethanol	Benzene and substituted derivatives	190.12	4.752											√	√		√	√	√	√
CLP0436	4-Methyl-α-ethyltryptamine	Benzene and substituted derivatives	203.15	2.739											√	√		√	√	√	√
CLP0439	Higginsianin A	Lipids	482.32	10.602											√	√	√		√	√	√
CLP0440	Repinotan	Benzene and substituted derivatives	401.15	4.598											√	√	√	√	√	√	√
CLP0457	Mepronil	Benzene and substituted derivatives	270.15	5.725											√	√	√	√	√		√
CLP0460	Desmethyldescarbamoyl-5-hydroxynovobiocin	Ployphenol	572.21	5.981													√	√	√	√	√
CLP0471	1-Phenyl-1-heptyne	Benzene and substituted derivatives	173.13	6.916											√	√	√	√	√	√	√
CLP0476	Pyroquilon	Benzene and substituted derivatives	174.09	4.831											√	√	√	√	√	√	√
CLP0481	7-hydroxy-1-oxo-1,2-dihydroisoquinoline-5-carboxylic acid	Organic acid	206.04	2.7											√	√	√	√	√	√	√
CLP0495	Levallorphan	Ployamines	284.2	9.066											√	√	√	√	√	√	√
CLP0503	Asimadoline	Benzene and substituted derivatives	415.24	6.21											√	√		√	√	√	√
CLP0525	7-Amino-2-methyl-4-oxo-5-(3-pyridinyl)-3,5-dihydro-4H-pyrano[2,3-d]pyrimidine-6-carbonitrile	Others	282.1	5.98											√	√	√	√	√	√	√
CLP0536	9,12-hexadecadienoic acid	Lipids	253.22	7.082												√		√	√	√	√
CLP0552	(2E)-N-(3-{(4-{Acetyl[(1E)-1-propen-1-yl]amino}butyl)[3-(4-methoxyphenyl)propanoyl]amino}propyl)-3-(4-methoxyphenyl)acrylamide	Lipids	550.33	11.663											√	√	√	√	√	√	√
CLP0583	N-(7alpha-Hydroxy-3-oxochol-4-en-24-oyl)-glycine	Organic acid	446.29	8.343											√	√	√	√		√	√
CLP0586	3-Methoxy-1,2-didehydrocrinan-11-yl benzoate	Benzene and substituted derivatives	811.33	4.894											√			√			√
CLP0595	Norfluoxetine	Benzene and substituted derivatives	296.13	7.663											√	√	√	√	√	√	√
CLP0600	Discadenine	Organic acid	343.13	7.726											√	√	√	√	√	√	√
CLP0643	Fluorene	Benzene and substituted derivatives	205.04	5.972											√	√	√	√	√	√	√
CLP0672	(-)-Pentazocine	Heterocyclic compounds	286.22	9.444											√	√	√	√	√	√	√
CLP0683	(17S,23S)-17,23-epoxy-3β-hydroxy-7,11,15-trioxo-5α-lanosta-8-en-26,23-olide	Others	513.28	10.001											√	√		√	√	√	√
CLP0685	Microansamycin I	Ployamines	284.16	6.132											√	√		√	√	√	√
CLP0688	2',4',3,4,alpha-Pentahydroxydihydrochalcone 3'-C-xyloside	Ployphenol	423.13	3.815											√	√	√	√	√	√	√
CLP0690	Monocrotaline	Heterocyclic compounds	326.16	2.722											√	√		√	√	√	√
CLP0702	2-Dibutylaminoethanol	Lipids	174.19	4.84											√	√	√	√	√	√	√
CLP0710	N-[(2S)-5-{[(1R,2S)-2-(4-Fluorophenyl)cyclopropyl]amino}-1-(4-methyl-1-piperazinyl)-1-oxo-2-pentanyl]-4-(1H-1,2,3-triazol-1-yl)benzamide	Others	520.29	10.192	√	√	√	√	√	√	√	√		√
CLP0726	Xanthotoxol	Coumarins and derivatives	203.034	7.11	√		√	√			√		√	√
CLP0732	Phellopterin	Coumarins and derivatives	301.108	5.88											√	√	√	√		√	√
CLP0768	Lansamide-4	Ployphenol	312.159	6.47											√	√	√	√	√	√	√
CLP0780	(-)-f-clausenamide	Benzene and substituted derivatives	280.133	5.97											√	√	√	√	√	√	√
CLP0783	z-Clausenamide	Benzene and substituted derivatives	280.133	5.97											√	√	√	√	√	√	√
The table lists 59 potential biomarkers for different varieties of wampee that were selected based on a P-value ≤ 0.05, VIP value ≥ 1, fold change (FC) > 50, or FC < 0.02.
